# Supplementary material for: Potential use of DNA methylation in cervical swabs for early ovarian cancer diagnosis
Source: J Ovarian Res. 2025 Feb 15;18:29. doi: 10.1186/s13048-025-01609-2 (PMC11830180; doi:10.1186/s13048-025-01609-2)
Supplement: Supplementary file 1 — Supplementary Material 1 [file 13048_2025_1609_MOESM1_ESM.xlsx]

## Sheet: Suppl_tables_S1-S4
Supplementary table S1													Supplementary table S2													Supplementary table S3													Supplementary table S4
Identifying CpG sites in ovarian tissue samples,													Identifying CpG sites in cervical swabs													Identifying CpG sites in cervical swabs													Identifying CpG sites in cervical swabs
which differ between benign and HGSOC patients													which differ between benign and HGSOC patients													which differ between benign and HGSOC patients													which differ between samples with high and low epithelial content
using the three-step algorithm													using the three-step algorithm													basing on variance ratio													using the three-step algorithm
Ovarian cancer tissue - reference material					n = 70								Cervical smears			n = 77										Cervical smears			n = 77										Cervical smears			n = 77
Benign vs HGSOC													Benign vs HGSOC													Benign vs HGSOC													High vs. Low epithelial content
Three-step algorithm													Three-step algorithm													Different variance CpGs													Three-step algorithm
Splits into training and testing sets													Splits into training and testing sets													Splits into training and testing sets													Splits into training and testing sets
		no. 1	no. 2	no. 3	no. 4	no. 5	no. 6	no. 7	no. 8	no. 9	no. 10				no. 1	no. 2	no. 3	no. 4	no. 5	no. 6	no. 7	no. 8	no. 9	no. 10				no. 1	no. 2	no. 3	no. 4	no. 5	no. 6	no. 7	no. 8	no. 9	no. 10				no. 1	no. 2	no. 3	no. 4	no. 5	no. 6	no. 7	no. 8	no. 9
training =	38												training =	41												training =	41												training =	41
	benign =	12	11	11	14	11	12	12	11	11	12			benign =	24	25	24	24	25	27	25	22	22	24			benign =	24	25	24	24	25	27	25	22	22	24			EPI	25	28	26	26	27	22	22	24	23
	hgsoc =	26	27	27	24	27	26	26	27	27	26			hgsoc =	17	16	17	17	16	14	16	19	19	17			hgsoc =	17	16	17	17	16	14	16	19	19	17			IC	16	13	15	15	14	19	19	17	18
test =	32												test =	36												test =	36												test =	36
	benign =	5	6	6	3	6	5	5	6	6	5			benign =	10	9	10	10	9	7	9	12	12	10			benign =	10	9	10	10	9	7	9	12	12	10			EPI	18	15	17	17	16	21	21	19	20
	hgsoc =	11	10	10	13	10	11	11	10	10	11			hgsoc =	7	8	7	7	8	10	8	5	5	7			hgsoc =	7	8	7	7	8	10	8	5	5	7			IC	18	21	19	19	20	15	15	17	16
	other =	16	16	16	16	16	16	16	16	16	16			other =	19	19	19	19	19	19	19	19	19	19			other =	19	19	19	19	19	19	19	19	19	19
		70
Step 1													Step 1																										Step 1
eBayes: empirical Bayes statistics for differential expression													eBayes: empirical Bayes statistics for differential expression													No. of CpG sites with differen variance; FDR < 0.05													eBayes: empirical Bayes statistics for differential expression
numbers refer to CpG sites hyper- and hypomethylated compared to the control (benign group)													numbers refer to CpG sites hyper- and hypomethylated compared to the control (benign group)															no. 1	no. 2	no. 3	no. 4	no. 5	no. 6	no. 7	no. 8	no. 9	no. 10		numbers refer to CpG sites hyper- and hypomethylated compared to the control (EPI group)
		no. 1	no. 2	no. 3	no. 4	no. 5	no. 6	no. 7	no. 8	no. 9	no. 10				no. 1	no. 2	no. 3	no. 4	no. 5	no. 6	no. 7	no. 8	no. 9	no. 10				35014	25981	22708	59101	39160	11551	13590	23770	25130	44926				no. 1	no. 2	no. 3	no. 4	no. 5	no. 6	no. 7	no. 8	no. 9
	Down	102058	52316	54318	51231	53129	86126	79689	97706	77459	66086			Down	0	0	0	0	0	0	0	0	0	0																Down	54781	40674	49062	40329	43078	39931	44065	57774	48832
	Not sig	659054	720702	715520	695215	725798	675252	670077	661793	685224	666446			Not sig	852588	852588	852588	852588	852588	852588	852588	852588	852588	852588																Not sig	584243	681277	643393	648929	664297	669058	652424	601952	609659
	Up	38882	26976	30156	53548	21067	38616	50228	40495	37311	67462			Up	0	0	0	0	0	0	0	0	0	0																Up	213564	130637	160133	163330	145213	143599	156099	192862	194097
	Total changed:	140940	79292	84474	104779	74196	124742	129917	138201	114770	133548			Total changed:	0	0	0	0	0	0	0	0	0	0																Total changed:	268345	171311	209195	203659	188291	183530	200164	250636	242929
criteria: adj. p-val < 0.05 & abs logFC > 2 as cut-off; input used for step 2													criteria: unadjusted p-val < 0.05 & abs logFC > 0.5 as cut-off; input used for step 2													No. Of CpG sites where DV HGSOC : DV benign > 50													criteria: adj. p-val < 0.05 & abs logFC > 2 as cut-off; input used for step 2
		no. 1	no. 2	no. 3	no. 4	no. 5	no. 6	no. 7	no. 8	no. 9	no. 10				no. 1	no. 2	no. 3	no. 4	no. 5	no. 6	no. 7	no. 8	no. 9	no. 10				no. 1	no. 2	no. 3	no. 4	no. 5	no. 6	no. 7	no. 8	no. 9	no. 10				no. 1	no. 2	no. 3	no. 4	no. 5	no. 6	no. 7	no. 8	no. 9
		31950	21060	23668	22696	20390	27524	31823	34009	32997	32221				7822	7410	9325	23833	17267	4305	6060	6945	4851	49163				63	34	35	89	72	30	36	43	49	85				4177	4289	6788	2629	2629	2985	3754	5327	5500
Step 2													Step 2																										Step 2
RegParallel: logistic regression enabled for parallel processing over large data-frames													RegParallel: logistic regression enabled for parallel processing over large data-frames																										RegParallel: logistic regression enabled for parallel processing over large data-frames
criteria: OR >= 4 | OR <= 0.25 & p-val < 0.01													criteria: OR >= 4 | OR <= 0.25 & p-val < 0.01																										criteria: OR >= 4 | OR <= 0.25 & p-val < 0.01
		no. 1	no. 2	no. 3	no. 4	no. 5	no. 6	no. 7	no. 8	no. 9	no. 10				no. 1	no. 2	no. 3	no. 4	no. 5	no. 6	no. 7	no. 8	no. 9	no. 10																	no. 1	no. 2	no. 3	no. 4	no. 5	no. 6	no. 7	no. 8	no. 9
	Down	1063	1015	1684	2418	927	1347	1998	1484	1210	2992			Down	238	292	424	792	654	71	164	373	156	2132																Down	550	392	729	462	471	501	490	566	544
	Up	5690	1897	3109	1638	3116	3726	3251	5152	4508	2353			Up	168	84	64	364	119	198	293	198	154	532																Up	2433	3005	4203	1596	1584	1951	2660	3151	3745
Step 3													Step 3																										Step 3
glmnet; multivariate linear regression with LASSO penalty and 5-fold cross-validation													glmnet; multivariate linear regression with LASSO penalty and 5-fold cross-validation																										glmnet; multivariate linear regression with LASSO penalty and 5-fold cross-validation
		no. 1	no. 2	no. 3	no. 4	no. 5	no. 6	no. 7	no. 8	no. 9	no. 10				no. 1	no. 2	no. 3	no. 4	no. 5	no. 6	no. 7	no. 8	no. 9	no. 10				no. 1	no. 2	no. 3	no. 4	no. 5	no. 6	no. 7	no. 8	no. 9	no. 10				no. 1	no. 2	no. 3	no. 4	no. 5	no. 6	no. 7	no. 8	no. 9
	No. of selected targets	25	23	21	22	24	18	13	22	21	20			No. of selected targets	25	27	27	26	31	35	29	27	31	28			No. of selected targets	39	34	34	39	39	30	36	38	38	40			No. of selected targets	19	2	16	16	14	19	15	17	19
																											(after rejecting due to collinearity)
AUC													AUC													AUC													AUC
		no. 1	no. 2	no. 3	no. 4	no. 5	no. 6	no. 7	no. 8	no. 9	no. 10				no. 1	no. 2	no. 3	no. 4	no. 5	no. 6	no. 7	no. 8	no. 9	no. 10				no. 1	no. 2	no. 3	no. 4	no. 5	no. 6	no. 7	no. 8	no. 9	no. 10				no. 1	no. 2	no. 3	no. 4	no. 5	no. 6	no. 7	no. 8	no. 9
	vs HGSOC	0.982	1	0.967	1	1	1	1	0.983	0.983	1			vs HGSOC	0.643	0.708	0.767	0.486	0.694	0.514	0.569	0.783	0.617	0.471			vs HGSOC	0.471429	0.0694444	0.5	0.414286	0.347222	0.528571	0.458333	0.883333	0.383333	0.528571			vs IC	0.978395	0.939683	0.96904	0.978328	1	1	0.996825	0.959752	0.965625
	vs all tumors	0.993	0.974	0.981	1	1	0.993	0.948	0.968	0.0994	1			vs all tumors	0.658	0.449	0.708	0.504	0.663	0.409	0.523	0.625	0.594	0.558			vs all tumors	0.457692	0.259259	0.484615	0.330769	0.378601	0.576355	0.555556	0.8125	0.378472	0.471154
	vs other	1	0.958	0.99	1	1	0.988	0.912	0.958	1	1			vs other	0.663	0.515	0.689	0.511	0.649	0.647	0.503	0.417	0.588	0.589			vs other	0.452632	0.339181	0.478947	0.3	0.391813	0.601504	0.596491	0.79386	0.377193	0.45
[truncated: 1 more columns]
